# Supplementary material for: Characterization of a Novel Tanay Virus Isolated From Anopheles sinensis Mosquitoes in Yunnan, China
Source: Front Microbiol. 2019 Aug 22;10:1963. doi: 10.3389/fmicb.2019.01963 (PMC6714596; doi:10.3389/fmicb.2019.01963)
Supplement: FILE S1 — Detailed information of data used in making Figure 5 (all marked in red) on “Negeviruses phylogenetic tree” and Figure 6 (all isolated Negeviruses) on “Global distribution of Negeviruses”. [file Data_Sheet_1.xlsx]

## Sheet: Sheet1
Family Classification	No.	Virus	Strain or isolate designation	Genus Classification	GenBank accession	Isolation source	Isolation Location	GPS Coordinates	Country of origin	Continent	Discovery Year	Reported Year	Refs.
Negeviruses	1	Negev virus	EO-329	Nelorpivirus	JQ675605	Anopheles coustani	Negev Desert	30° 30' 0.00" N, 34° 55' 1.20" E	Israel	Asia	1983	2013	Vasilakis et al. 2013
			M30957	Nelorpivirus	JQ675608	Culex coronator	Harris County, TX， Houston	29° 43' 8.12" N, -95° 20' 20.98" W	USA	North America	2008	2013	Vasilakis et al. 2013
			M33056	Nelorpivirus	JQ675609	Cx. Quinquefasciatus	Harris County, TX， Houston	29° 43' 8.12" N, -95° 20' 20.98" W	USA	North America	2008	2013	Vasilakis et al. 2013
			V05087	Nelorpivirus	KX518776	Culex quinquefasciatus	Texas	31°N, -100°W	USA	North America	2014	2017	Nunes et al. 2017
			OCNV #174	Nelorpivirus	HF913429	Ochlerotatus caspius	southernmost province (Algarve)	37.2454248N° , -8.150925273079235° W	Portugal	Europe	2013	2015	Carapeta et al. 2015
			CUNV	Nelorpivirus	BAR91505.1	Culex univittatus	southernmost province (Algarve)	37.2454248N° , -8.150925273079235° W	Portugal	Europe	2013	2015	Carapeta et al. 2015
			PL17	Nelorpivirus	NC_030294	Culex vishunui	Bustos, Bulacan province	14.9333° N, 120.9333° E	Philippines	Asia	2009	2017	Fujita et al. 2017
	2	Tanay virus	GX13M31	Sandewavirus	MG551504	Culex tritaeniorhynchus and C. quinquefasciatus	Guangxi	23.6° N, 108.3° E	China	Asia	2013	2018	Wang et al. 2018
			GX13M33	Sandewavirus	MG551506	Culex tritaeniorhynchus and C. quinquefasciatus	Guangxi	23.6° N, 108.3° E	China	Asia	2013	2018	Wang et al. 2018
			GX13M34	Sandewavirus	MG551502	Culex tritaeniorhynchus and C. quinquefasciatus	Guangxi	23.6° N, 108.3° E	China	Asia	2013	2018	Wang et al. 2018
			GX13M36	Sandewavirus	MG551500	Culex tritaeniorhynchus and C. quinquefasciatus	Guangxi	23.6° N, 108.3° E	China	Asia	2013	2018	Wang et al. 2018
			GX13M44	Sandewavirus	MG551501	Culex tritaeniorhynchus and C. quinquefasciatus	Guangxi	23.6° N, 108.3° E	China	Asia	2013	2018	Wang et al. 2018
			GX13M50	Sandewavirus	MG551503	Culex tritaeniorhynchus and C. quinquefasciatus	Guangxi	23.6° N, 108.3° E	China	Asia	2013	2018	Wang et al. 2018
			GX13M52	Sandewavirus	MG551505	Culex tritaeniorhynchus and C. quinquefasciatus	Guangxi	23.6° N, 108.3° E	China	Asia	2013	2018	Wang et al. 2018
			YN15_103_01	Sandewavirus	MG673930	Anopheles sinensis	Yunnan	24.5° N, 101.5° E	China	Asia	2015	2019	Zhao et al. 2018
			11-2	Sandewavirus	KF425261	Culex quinquefasciatus	Rizal province, Luzon Island	14° 37' 31.7388'' N，121° 7' 28.1316'' E	Philippines	Asia	2005	2014	Nabeshima et al. 2014
			11-3	Sandewavirus	KF425262	Culex sp.	Rizal province, Luzon Island	14° 37' 31.7388'' N，121° 7' 28.1316'' E	Philippines	Asia	2005	2014	Nabeshima et al. 2014
			11-4	Sandewavirus	KF425263	Armigeres sp.	Rizal province, Luzon Island	14° 37' 31.7388'' N，121° 7' 28.1316'' E	Philippines	Asia	2005	2014	Nabeshima et al. 2014
			11-5	Sandewavirus	KF425264	Armigeres sp.	Rizal province, Luzon Island	14° 37' 31.7388'' N，121° 7' 28.1316'' E	Philippines	Asia	2005	2014	Nabeshima et al. 2014
	3	Biratnagar virus	Nepal12-1	Sandewavirus	KX518757	Mosquito unknown	/	27° 42' 2.7684'' N， 85° 18' 0.5040'' E	Nepal	Asia	1984	2017	Nunes et al. 2017
			Nepal24-2	Sandewavirus	KX518758	Mosquito unknown	/	27° 42' 2.7684'' N， 85° 18' 0.5040'' E	Nepal	Asia	1984	2017	Nunes et al. 2017
	4	Bustos virus	PL42	Sandewavirus	LC103139	Mansonia sp.	Bustos, Bulacan province	14.9333° N, 120.9333° E	Philippines	Asia	2009	2017	Fujita et al. 2017
	5	Santana virus	BeAR 517449	Sandewavirus	JQ675606	Culex species	Santana, Amapa	0° 03' 16.80" N, -51° 10' 33.00" W	Brazil	South America	1992		Vasilakis et al. 2013
	6	Dezidougou virus	ArA 20086	Sandewavirus	JQ675604	Aedes aegypti	Dezidougou, Ivory Coast	7° 43′53.0004″ N, -4° 16′6.999″W	Senegal	Africa	1987	2013	Vasilakis et al. 2013
	7	Uxmal virus	UXMV-M985	Sandewavirus	MH719095	Ochlerotatus taeniorhynchus	Yucatan Peninsula	18° 50' 25.19" N, -89° 07' 19.20" W	Mexico	North America	2007	2018	Charles et al. 2018
	8	Wallerfield virus	AR800208-A	Sandewavirus	KM350504	Culex sp.	Para	-4.7493933° S , -52.8973006° W	Brazil	South America	2013	2017	Nunes et al. 2017
			AR800212-A	Sandewavirus	KM350505	Culex sp.	Para	-4.7493933° S , -52.8973006° W	Brazil	South America	2013	2017	Nunes et al. 2017
			AR800213-A	Sandewavirus	KM350506	Culex sp.	Para	-4.7493933° S , -52.8973006° W	Brazil	South America	2013	2017	Nunes et al. 2017
			AR800233-A	Sandewavirus	KM350507	Culex sp.	Para	-4.7493933° S , -52.8973006° W	Brazil	South America	2013	2017	Nunes et al. 2017
			BCNP2-15	Sandewavirus	KX518826	Anopheles punctipennis	Florida	27° 59' 39.8472'' N，-81° 45' 36.9144'' W	USA	North America	2013	2017	Nunes et al. 2017
			BCNP2-24B	Sandewavirus	KX518827	Anopheles atropos	Florida	27° 59' 39.8472'' N，-81° 45' 36.9144'' W	USA	North America	2014	2017	Nunes et al. 2017
			BCNP2-3	Sandewavirus	KX518823	Anopheles crucians	Florida	27° 59' 39.8472'' N，-81° 45' 36.9144'' W	USA	North America	2014	2017	Nunes et al. 2017
			BCNP2-30B	Sandewavirus	KX518828	Culex iolambdis	Florida	27° 59' 39.8472'' N，-81° 45' 36.9144'' W	USA	North America	2014	2017	Nunes et al. 2017
			BCNP2-4	Sandewavirus	KX518824	Anopheles crucians	Florida	27° 59' 39.8472'' N，-81° 45' 36.9144'' W	USA	North America	2014	2017	Nunes et al. 2017
			BCNP2-5	Sandewavirus	KX518825	Anopheles crucians	Florida	27° 59' 39.8472'' N，-81° 45' 36.9144'' W	USA	North America	2014	2017	Nunes et al. 2017
			BCNP3-112B	Sandewavirus	KX518829	Aedes taeniorhynchus	Florida	27° 59' 39.8472'' N，-81° 45' 36.9144'' W	USA	North America	2014	2017	Nunes et al. 2017
			BCNP3-128B	Sandewavirus	KX518830	Aedes taeniorhynchus	Florida	27° 59' 39.8472'' N，-81° 45' 36.9144'' W	USA	North America	2014	2017	Nunes et al. 2017
			BCNP4-205	Sandewavirus	KX518831	Anopheles atropos	Florida	27° 59' 39.8472'' N，-81° 45' 36.9144'' W	USA	North America	2014	2017	Nunes et al. 2017
			BEAR803412B	Sandewavirus	KX518832	Culex sp.	Para	-4.7493933° S , -52.8973006° W	Brazil	South America	2014	2017	Nunes et al. 2017
			BEAR803418	Sandewavirus	KX518833	Culex sp.	Para	-4.7493933° S , -52.8973006° W	Brazil	South America	2005	2017	Nunes et al. 2017
			BEAR804033	Sandewavirus	KX518834	Culex sp.	Para	-4.7493933° S , -52.8973006° W	Brazil	South America	2005	2017	Nunes et al. 2017
			CoB37dB	Sandewavirus	KX518835	Mosquito unknown	Cordoba	8.3344713° N, -75.6666238° W	Colombia	South America	2005	2017	Nunes et al. 2017
			CoB92	Sandewavirus	KX518836	Deinocerites sp.	Cordoba	8.3344713° N, -75.6666238° W	Colombia	South America	2013	2017	Nunes et al. 2017
			GAM058A	Sandewavirus	KX518837	Mosquito unknown	Panama	8.3096067° N , -81.3066246° W	Panama	Central America	2013	2017	Nunes et al. 2017
			GAM058A2	Sandewavirus	KX518838	Mosquito unknown	Panama	8.3096067° N , -81.3066246° W	Panama	Central America	2013	2017	Nunes et al. 2017
			GAM195	Sandewavirus	KX518839	Mosquito unknown	Panama	8.3096067° N , -81.3066246° W	Panama	Central America	2013	2017	Nunes et al. 2017
			TR7904	Sandewavirus	NC_023440	Culex declarator	Trinidad and Tobago	10° 26' 37.37" N, -61° 25' 8.91" W	/	Central America	2009	2014	Auguste et al. 2014
	9	Goutanap virus	F33CI2004	Sandewavirus	KF588035	Culex nebulosus	Ivory Coast	7° 32' 43.84" N, -5° 32' 51.16" W	/	Africa	2004	2014	Kallies et al. 2014
			F35CI2004	Sandewavirus	KF588036	Culex nebulosus	Ivory Coast	7° 32' 43.84" N, -5° 32' 51.16" W	/	Africa	2004	2014	Kallies et al. 2014
			F47CI2004	Sandewavirus	KF588037	Culicinae sp.	Ivory Coast	7° 32' 43.84" N, -5° 32' 51.16" W	/	Africa	2004	2014	Kallies et al. 2014
			F54CI2004	Sandewavirus	KF588038	Culex antennatus	Ivory Coast	7° 32' 43.84" N, -5° 32' 51.16" W	/	Africa	2004	2014	Kallies et al. 2014
			F55CI2004	Sandewavirus	KF588039	Culex antennatus	Ivory Coast	7° 32' 43.84" N, -5° 32' 51.16" W	/	Africa	2004	2014	Kallies et al. 2014
			C68CI2004	Sandewavirus	KM249339	Culicidae sp.	Ivory Coast	7° 32' 43.84" N, -5° 32' 51.16" W	/	Africa	2004	2014	Kallies et al. 2014
	10	Biggievirus Mos11	Mos11	Sandewavirus	KX924639	Culex pipiens	/	37° 36' 0.00" N, -95° 39' 54.00" W	USA	North America	2016	/	/
			pool 11/2008	Sandewavirus	MF281709	Culex pipiens	/	41° 17' 32.86" N, 12° 34' 25.00" E	Italy	Europe	2008	/	/
			258719/2008	Sandewavirus	MF281708	Culex pipiens	/	41° 17' 32.86" N, 12° 34' 25.00" E	Italy	Europe	2008	/	/
	11	Ngewotan virus	JKT9982	Nelorpivirus	JQ686833	Culex vishnui	Jakarta	-6° 12' 52.63" S, 106° 50' 42.47" E	Indonesia	Asia	1981	2013	Vasilakis et al. 2013
			Nepal12-2	Nelorpivirus	KX518777	Mosquito unknown	/	28° 23' 50.50" N, 84° 07' 32.74" E	Nepal	Asia	1984	2017	Nunes et al. 2017
			Nepal12	Nelorpivirus	KX518778	Mosquito unknown	/	28° 23' 50.50" N, 84° 07' 32.74" E	Nepal	Asia	1984	2017	Nunes et al. 2017
			Nepal22	Nelorpivirus	KX518779	Mosquito unknown	/	28° 23' 50.50" N, 84° 07' 32.74" E	Nepal	Asia	1984	2017	Nunes et al. 2017
	12	Castlerea virus	P59341	Nelorpivirus	KX903301	Culiseta atra	Peel region	-32° 00' 0.00" S, 115° 00' 0.00" E	Australia	Oceania	2014	2017	O’Brien et al. 2017
			B185775	Nelorpivirus	KX886280	Cx annulirostris	Tingalpa	-27° 27' 59.99" S, 153° 07' 60.00" E	Australia	Oceania	2014	2017	O’Brien et al. 2017
			P60042	Nelorpivirus	KX903294	Ae camptorhynchus	Peel region	-32° 00' 0.00" S, 115° 00' 0.00" E	Australia	Oceania	2014	2017	O’Brien et al. 2017
			P59219	Nelorpivirus	KX903303	Ae camptorhynchus	Peel region	-32° 00' 0.00" S, 115° 00' 0.00" E	Australia	Oceania	2014	2017	O’Brien et al. 2017
			P59240	Nelorpivirus	KX903302	Ae camptorhynchus	Peel region	-32° 00' 0.00" S, 115° 00' 0.00" E	Australia	Oceania	2014	2017	O’Brien et al. 2017
			P59669	Nelorpivirus	KX903300	Ae camptorhynchus	Peel region	-32° 00' 0.00" S, 115° 00' 0.00" E	Australia	Oceania	2014	2017	O’Brien et al. 2017
			P59991	Nelorpivirus	KX903295	Ae camptorhynchus	Peel region	-32° 00' 0.00" S, 115° 00' 0.00" E	Australia	Oceania	2014	2017	O’Brien et al. 2017
			P59899	Nelorpivirus	KX903298	Ae camptorhynchus	Peel region	-32° 00' 0.00" S, 115° 00' 0.00" E	Australia	Oceania	2014	2017	O’Brien et al. 2017
			P59932	Nelorpivirus	KX903296	Ae camptorhynchus	Peel region	-32° 00' 0.00" S, 115° 00' 0.00" E	Australia	Oceania	2014	2017	O’Brien et al. 2017
			P59801	Nelorpivirus	KX903299	Ae spp.	Peel region	-32° 00' 0.00" S, 115° 00' 0.00" E	Australia	Oceania	2014	2017	O’Brien et al. 2017
			P59916	Nelorpivirus	KX903297	Cx spp	Peel region	-32° 00' 0.00" S, 115° 00' 0.00" E	Australia	Oceania	2014	2017	O’Brien et al. 2017
			/	Nelorpivirus	/	/	Brisbane	-27.4689682° S，153.0234991° E	Australia	Oceania	2014	2017	O’Brien et al. 2017
			/	Nelorpivirus	/	/	Kununurra	-15.7730916° S，128.738839° E	Australia	Oceania	2014	2017	O’Brien et al. 2017
			/	Nelorpivirus	/	/	Roebourne	-20.7723709° S，117.145828° E	Australia	Oceania	2014	2017	O’Brien et al. 2017
			/	Nelorpivirus	/	/	Wickham	-32.9233333° S，151.7594444° E	Australia	Oceania	2014	2017	O’Brien et al. 2017
			/	Nelorpivirus	/	/	Leschenault	-33.2459397° S，115.7185381° E	Australia	Oceania	2014	2017	O’Brien et al. 2017
			/	Nelorpivirus	/	/	Parry's Creek	-15.3878834° S，128.1636384° E	Australia	Oceania	2014	2017	O’Brien et al. 2017
	13	Brejeira virus	BeAr803410	Nelorpivirus	KX518762	Culex sp.	Para	-4.7493933° S , -52.8973006° W	Brazil	South America	2005	2013	Vasilakis et al. 2013
			BEAR803412A	Nelorpivirus	KX518763	Culex sp.	Para	-4.7493933° S , -52.8973006° W	Brazil	South America	2005	2013	Vasilakis et al. 2013
			AR800208-B	Nelorpivirus	KM350508	Culex sp.	Para	-4.7493933° S , -52.8973006° W	Brazil	South America	2013	2013	Vasilakis et al. 2013
			AR800212-B	Nelorpivirus	KM350509	Culex sp.	Para	-4.7493933° S , -52.8973006° W	Brazil	South America	2013	2013	Vasilakis et al. 2013
			AR800213-B	Nelorpivirus	KM350510	Culex sp.	Para	-4.7493933° S , -52.8973006° W	Brazil	South America	2013	2013	Vasilakis et al. 2013
			AR800214	Nelorpivirus	KM350511	Culex sp.	Para	-4.7493933° S , -52.8973006° W	Brazil	South America	2013	2013	Vasilakis et al. 2013
			AR800224	Nelorpivirus	KM350512	Culex sp.	Para	-4.7493933° S , -52.8973006° W	Brazil	South America	2013	2013	Vasilakis et al. 2013
			AR800227	Nelorpivirus	KM350513	Culex sp.	Para	-4.7493933° S , -52.8973006° W	Brazil	South America	2013	2013	Vasilakis et al. 2013
			AR800233-B	Nelorpivirus	KM350514	Culex sp.	Para	-4.7493933° S , -52.8973006° W	Brazil	South America	2013	2013	Vasilakis et al. 2013
			AR800239	Nelorpivirus	KM350515	Culex sp.	Para	-4.7493933° S , -52.8973006° W	Brazil	South America	2013	2013	Vasilakis et al. 2013
	14	San Bernardo virus	CoB35	Nelorpivirus	KX518759	Mosquito-Unknown	Cordoba	8.3344713° N, -75.6666238° W	Colombia	South America	2013	2017	Nunes et al. 2017
			CoB37A	Nelorpivirus	KX518760	Mosquito-Unknown	Cordoba	8.3344713° N, -75.6666238° W	Colombia	South America	2013	2017	Nunes et al. 2017
			CoB37dA	Nelorpivirus	KX518761	Mosquito-Unknown	Cordoba	8.3344713° N, -75.6666238° W	Colombia	South America	2013	2017	Nunes et al. 2017
			CoB52	Nelorpivirus	KX518821	Mosquito-Unknown	Cordoba	8.3344713° N, -75.6666238° W	Colombia	South America	2013	2017	Nunes et al. 2017
			CoG72b	Nelorpivirus	KX518822	Deinocerites atlanticus	Cordoba	8.3344713° N, -75.6666238° W	Colombia	South America	2013	2017	Nunes et al. 2017
	15	Piura virus	P60	Nelorpivirus	JQ675607	Culex species	Naval Medical Research Unit 6, Lima	-12° 02' 35.45" S, -77° 01' 41.66" W	Peru	South America	1996	2013	Vasilakis et al. 2013
			EVG1-47	Nelorpivirus	KX518788	Culex cedecei	Florida	27° 59' 39.8472'' N，-81° 45' 36.9144'' W	USA	North America	2013	2017	Nunes et al. 2017
			EVG1-50	Nelorpivirus	KX518789	Aedes infirmatus	Florida	27° 59' 39.8472'' N，-81° 45' 36.9144'' W	USA	North America	2013	2017	Nunes et al. 2017
			EVG1-76	Nelorpivirus	KX518790	Culex nigripalpus	Florida	27° 59' 39.8472'' N，-81° 45' 36.9144'' W	USA	North America	2013	2017	Nunes et al. 2017
			EVG2-7	Nelorpivirus	KX518791	Culex nigripalpus	Florida	27° 59' 39.8472'' N，-81° 45' 36.9144'' W	USA	North America	2013	2017	Nunes et al. 2017
			EVG2-86	Nelorpivirus	KX518793	Aedes atlanticus	Florida	27° 59' 39.8472'' N，-81° 45' 36.9144'' W	USA	North America	2013	2017	Nunes et al. 2017
			EVG2-8	Nelorpivirus	KX518792	Culex nigripalpus	Florida	27° 59' 39.8472'' N，-81° 45' 36.9144'' W	USA	North America	2013	2017	Nunes et al. 2017
			EVG3-129	Nelorpivirus	KX518795	Culex nigripalpus	Florida	27° 59' 39.8472'' N，-81° 45' 36.9144'' W	USA	North America	2013	2017	Nunes et al. 2017
			EVG3-97	Nelorpivirus	KX518794	Anopheles crucians	Florida	27° 59' 39.8472'' N，-81° 45' 36.9144'' W	USA	North America	2013	2017	Nunes et al. 2017
			EVG4-9A	Nelorpivirus	KX518796	Culex nigripalpus	Florida	27° 59' 39.8472'' N，-81° 45' 36.9144'' W	USA	North America	2013	2017	Nunes et al. 2017
			EVG4-9B	Nelorpivirus	KX518797	Culex nigripalpus	Florida	27° 59' 39.8472'' N，-81° 45' 36.9144'' W	USA	North America	2013	2017	Nunes et al. 2017
			EVG7-47A	Nelorpivirus	KX518804	Culex nigripalpus	Florida	27° 59' 39.8472'' N，-81° 45' 36.9144'' W	USA	North America	2013	2017	Nunes et al. 2017
			EVG5-53	Nelorpivirus	KX518798	Anopheles quadrimaculatus	Florida	27° 59' 39.8472'' N，-81° 45' 36.9144'' W	USA	North America	2013	2017	Nunes et al. 2017
			BCNP2-60	Nelorpivirus	KX518780	Culex nigripalpus	Florida	27° 59' 39.8472'' N，-81° 45' 36.9144'' W	USA	North America	2014	2017	Nunes et al. 2017
			BCNP3-126A	Nelorpivirus	KX518781	Anopheles atropos	Florida	27° 59' 39.8472'' N，-81° 45' 36.9144'' W	USA	North America	2014	2017	Nunes et al. 2017
			BCNP3-134	Nelorpivirus	KX518782	Aedes taeniorhynchus	Florida	27° 59' 39.8472'' N，-81° 45' 36.9144'' W	USA	North America	2014	2017	Nunes et al. 2017
			BCNP3-141	Nelorpivirus	KX518783	Aedes infirmatus	Florida	27° 59' 39.8472'' N，-81° 45' 36.9144'' W	USA	North America	2014	2017	Nunes et al. 2017
			BCNP3-148	Nelorpivirus	KX518784	Culex nigripalpus	Florida	27° 59' 39.8472'' N，-81° 45' 36.9144'' W	USA	North America	2014	2017	Nunes et al. 2017
			BCNP4-73	Nelorpivirus	KX518785	Aedes infirmatus	Florida	27° 59' 39.8472'' N，-81° 45' 36.9144'' W	USA	North America	2014	2017	Nunes et al. 2017
			CoR10	Nelorpivirus	KX527894	Lutzomyia evansi	Sucre	8° 48' 40.90" N, -74° 43' 15.02" W	Colombia	South America	2013	2017	Nunes et al. 2017
			CoR29	Nelorpivirus	KX518786	Culex sp.	Sucre	8° 48' 40.90" N, -74° 43' 15.02" W	Colombia	South America	2013	2017	Nunes et al. 2017
			CoR33	Nelorpivirus	KX518787	Culex sp.	Sucre	8° 48' 40.90" N, -74° 43' 15.02" W	Colombia	South America	2013	2017	Nunes et al. 2017
			EVG7-1	Nelorpivirus	KX518799	Aedes taeniorhynchus	Florida	27° 59' 39.8472'' N，-81° 45' 36.9144'' W	USA	North America	2013	2017	Nunes et al. 2017
			EVG7-110	Nelorpivirus	KX518808	Aedes infirmatus	Florida	27° 59' 39.8472'' N，-81° 45' 36.9144'' W	USA	North America	2013	2017	Nunes et al. 2017
			EVG7-111	Nelorpivirus	KX518809	Anopheles crucians	Florida	27° 59' 39.8472'' N，-81° 45' 36.9144'' W	USA	North America	2013	2017	Nunes et al. 2017
			EVG7-112	Nelorpivirus	KX518810	Aedes atlanticus	Florida	27° 59' 39.8472'' N，-81° 45' 36.9144'' W	USA	North America	2013	2017	Nunes et al. 2017
			EVG7-114	Nelorpivirus	KX518811	Uranotaeneia iowii	Florida	27° 59' 39.8472'' N，-81° 45' 36.9144'' W	USA	North America	2013	2017	Nunes et al. 2017
			EVG7-19	Nelorpivirus	KX518800	Aedes atlanticus	Florida	27° 59' 39.8472'' N，-81° 45' 36.9144'' W	USA	North America	2013	2017	Nunes et al. 2017
			EVG7-29	Nelorpivirus	KX518801	Culex cedecei	Florida	27° 59' 39.8472'' N，-81° 45' 36.9144'' W	USA	North America	2013	2017	Nunes et al. 2017
			EVG7-35	Nelorpivirus	KX518802	Psorophora ferox	Florida	27° 59' 39.8472'' N，-81° 45' 36.9144'' W	USA	North America	2013	2017	Nunes et al. 2017
			EVG7-41A	Nelorpivirus	KX518803	Culex nigripalpus	Florida	27° 59' 39.8472'' N，-81° 45' 36.9144'' W	USA	North America	2013	2017	Nunes et al. 2017
			EVG7-78	Nelorpivirus	KX518805	Anopheles crucians	Florida	27° 59' 39.8472'' N，-81° 45' 36.9144'' W	USA	North America	2013	2017	Nunes et al. 2017
			EVG7-94	Nelorpivirus	KX518806	Anopheles crucians	Florida	27° 59' 39.8472'' N，-81° 45' 36.9144'' W	USA	North America	2013	2017	Nunes et al. 2017
			EVG7-95	Nelorpivirus	KX518807	Anopheles crucians	Florida	27° 59' 39.8472'' N，-81° 45' 36.9144'' W	USA	North America	2013	2017	Nunes et al. 2017
			EVG9-151	Nelorpivirus	KX518813	Culex cedecei	Florida	27° 59' 39.8472'' N，-81° 45' 36.9144'' W	USA	North America	2013	2017	Nunes et al. 2017
			EVG9-162	Nelorpivirus	KX518814	Culex cedecei	Florida	27° 59' 39.8472'' N，-81° 45' 36.9144'' W	USA	North America	2013	2017	Nunes et al. 2017
			EVG9-183	Nelorpivirus	KX518815	Anopheles crucians	Florida	27° 59' 39.8472'' N，-81° 45' 36.9144'' W	USA	North America	2013	2017	Nunes et al. 2017
			EVG9-196A	Nelorpivirus	KX518816	Psorophora ferox	Florida	27° 59' 39.8472'' N，-81° 45' 36.9144'' W	USA	North America	2013	2017	Nunes et al. 2017
			EVG9-226A	Nelorpivirus	KX518817	Culex cedecei	Florida	27° 59' 39.8472'' N，-81° 45' 36.9144'' W	USA	North America	2013	2017	Nunes et al. 2017
			EVG9-228A	Nelorpivirus	KX518818	Anopheles crucians	Florida	27° 59' 39.8472'' N，-81° 45' 36.9144'' W	USA	North America	2013	2017	Nunes et al. 2017
			EVG9-92	Nelorpivirus	KX518812	Culex cedecei	Florida	27° 59' 39.8472'' N，-81° 45' 36.9144'' W	USA	North America	2013	2017	Nunes et al. 2017
			V08449	Nelorpivirus	KX518819	Culex quinquefasciatus	Texas	31.8160381°N, -99.5120986°W	USA	North America	2013	2017	Nunes et al. 2017
			V08458	Nelorpivirus	KX518820	Culex quinquefasciatus	Texas	31.8160381°N, -99.5120986°W	USA	North America	2013	2017	Nunes et al. 2017
	16	Daeseongdong virus 1	A12.2708/ROK/2012	Nelorpivirus	NC_028487	Culex pipiens	Daeseongdong	35.2898577° N, 127.6648526° E	South Korea	Asia	2012	2016	Hang et al. 2016
	17	Okushirivirus	Nona 1	Nelorpivirus	BAS69360	Aedes sp., larva	Hokkaido, Okushiri island	43° 00' 0.00" N, 142° 00' 0.00" E	Japan	Asia	2010	2016	Kawakami et al. 2016
	18	Big Cypress virus	BCNP2-24 A	Nelorpivirus	KX518750	Anopheles atropos	Florida	27° 59' 39.8472'' N，-81° 45' 36.9144'' W	USA	North America	2014	2017	Nunes et al. 2017
			BCNP2-30A	Nelorpivirus	KX518751	Culex iolambdis	Florida	27° 59' 39.8472'' N，-81° 45' 36.9144'' W	USA	North America	2014	2017	Nunes et al. 2017
			BCNP3-125	Nelorpivirus	KX518754	Anopheles atropos	Florida	27° 59' 39.8472'' N，-81° 45' 36.9144'' W	USA	North America	2014	2017	Nunes et al. 2017
			BCNP3-112A	Nelorpivirus	KX518752	Aedes taeniorhynchus	Florida	27° 59' 39.8472'' N，-81° 45' 36.9144'' W	USA	North America	2014	2017	Nunes et al. 2017
			BCNP3-126B	Nelorpivirus	KX518755	Anopheles atropos	Florida	27° 59' 39.8472'' N，-81° 45' 36.9144'' W	USA	North America	2014	2017	Nunes et al. 2017
			BCNP3-128A	Nelorpivirus	KX518756	Aedes taeniorhynchus	Florida	27° 59' 39.8472'' N，-81° 45' 36.9144'' W	USA	North America	2014	2017	Nunes et al. 2017
			BCNP3-124	Nelorpivirus	KX518753	Anopheles atropos	Florida	27° 59' 39.8472'' N，-81° 45' 36.9144'' W	USA	North America	2014	2017	Nunes et al. 2017
	19	Loreto virus	PeAR 2612/77	Nelorpivirus	JQ675611	Culex sp.	Iquitos, Loreto	-3° 44' 56.83" S, -73° 15' 13.79" W	Peru	South America	1977	2013	Vasilakis et al. 2013
			2617/77	Nelorpivirus	JQ675612	phlebotomine sandflies (Lutzomyia spp.)	Iquitos	-3° 44' 56.83" S, -73° 15' 13.79" W	Peru	South America	1977	2013	Vasilakis et al. 2013
			3940-83	Nelorpivirus	JQ675610	Anopheles albimanus	Lima	-12° 2' 46.9464'' S, -77° 2' 34.0548'' W	Peru	South America	1983	2013	Vasilakis et al. 2013
			3940-83	Nelorpivirus	KX518775	Anopheles albimanus	Loreto	-5° S, -75° W	Peru	South America	1983	2017	Nunes et al. 2017
	20	Cordoba virus	CoB37B	Nelorpivirus	KX518764	Mosquito unknown	Cordoba	8.3344713° N, -75.6666238° W	Colombia	South America	2013	2017	Nunes et al. 2017
			CoB37dC	Nelorpivirus	KX518765	Mosquito unknown	Cordoba	8.3344713° N, -75.6666238° W	Colombia	South America	2013	2017	Nunes et al. 2017
			EVG7-41B	Nelorpivirus	KX518767	Culex nigripalpus	Florida	27° 59' 39.8472'' N，-81° 45' 36.9144'' W	USA	North America	2013	2017	Nunes et al. 2017
			EVG7-47B	Nelorpivirus	KX518766	Culex nigripalpus	Florida	27° 59' 39.8472'' N，-81° 45' 36.9144'' W	USA	North America	2013	2017	Nunes et al. 2017
			EVG9-196B	Nelorpivirus	KX518768	Psorophora ferox	Florida	27° 59' 39.8472'' N，-81° 45' 36.9144'' W	USA	North America	2013	2017	Nunes et al. 2017
			EVG9-226B	Nelorpivirus	KX518769	Culex cedecei	Florida	27° 59' 39.8472'' N，-81° 45' 36.9144'' W	USA	North America	2013	2017	Nunes et al. 2017
			EVG9-228B	Nelorpivirus	KX518770	Anopheles crucians	Florida	27° 59' 39.8472'' N，-81° 45' 36.9144'' W	USA	North America	2013	2017	Nunes et al. 2017
			GMC30	Nelorpivirus	KX518771	Culex quinquefasciatus	Texas	31.8160381°N, -99.5120986°W	USA	North America	2013	2017	Nunes et al. 2017
			Nepal12-3	Nelorpivirus	KX518772	Mosquito unknown	/	27° 42' 2.7684'' N， 85° 18' 0.5040'' E	Nepal	Asia	1984	2017	Nunes et al. 2017
			Nepal24-3	Nelorpivirus	KX518773	Mosquito unknown	/	27° 42' 2.7684'' N， 85° 18' 0.5040'' E	Nepal	Asia	1984	2017	Nunes et al. 2017
	21	Manglie virus	/	Nelorpivirus	MH807827	Culex tritaeniorhynchus	Manglie, Yunnan	23°27' 21.2400" N , 100° 40' 55.2000"E	China	Asia	2011	2019	Zhou et al. 2019
	22	Siriri virus	BR/MT_CbaAr1256/2013	Sandewavirus	KY361743	Culex quinquefasciatus; female	Cuiaba, MT	-15° 35' 46.00" S, -56° 05' 48.01" W	Brazil	South America	2013	2019	Moraes et al. 2019
unassigned viruses	23	Hibiscus green spot virus 2	WAI 1-1	Higrevirus	NC_016141	Citrus volkameriana	Hawaii	/	USA	North America	2009	2011	Melzer et al. 2012
	24	Blueberry necrotic ring blotch virus	Georgia	Blunervirus	NC_016084	southern highbush blueberry	North Carolina, Georgia and Florida	/	USA	North America	2009	2013	Quito-Avila et al. 2013
	25	Citrus leprosis virus C	Cordeiropolis	Cilevirus	DQ352194	Citrus sinensis var. Pera	Sao Paulo	/	Brazil	South America	2006	2006	Locali-Fabris et al. 2006
	26	Hibiscus-infecting cilevirus	HiCV		MG253805	Hibiscus rosa-sinensis	Florida	/	USA	South America	2016	2018	Roy et al. 2018
Virgaviridae	27	Oat golden stripe virus	/	Furovirus	NC_002358	Avena sativa(oat)	/	/	United Kingdom	Europe	1998	1999	Diao et al. 1999
	28	Soil-borne cereal mosaic virus	/		NC_002351	Triticum aestivum(wheat)	/	/	France	Europe	1999	1999	Diao et al. 1999
	29	Soil-borne wheat mosaic virus	US-Nebraska, 1981 wild-type		NC_002041	wheat	/	/	USA	North America	1981	1993	Shirako and Wilson 1993
	30	Barley stripe mosaic virus	/	Hordeivirus	NC_003469	barley	/	/	USA	North America	/	1989	Gustafson et al. 1989
	31	Indian peanut clump virus	Hyderabad serotype	Pculivirus	NC_004729	Groundnut	/	/	/	/	/	1996	Miller et al. 1996
	32	Peanut clump virus	/		NC_003672	Nicotiana benthamiana	/	/	/	/	/	1994	Herzog et al. 1994
	33	Beet virus Q	/	Pomovirus	NC_003510	Beta vulgaris	Braunschweig	/	Germany	Europe	/	1998	Commandeur et al. 1998
	34	Potato mop-top virus	Swedish (Sw)		NC_003723	soil from a potato field	Halland	/	Sweden	Europe	/	1999	Valkonen, Savenkov, and Sandgren 1999
	35	Pea early browning virus	SP5	Tobravirus	NC_002036	/	/	/	United Kingdom	Europe	/	1989	Macfarlane et al. 1989
	36	Pepper ringspot virus	CAM		NC_003669	/	/	/	/	/	/	1985	Bergh et al. 1985
	37	Cucumber green mottle mosaic virus	SH	Tomovirus	NC_001801	muskmelon leaf	/	/	/	/	1973	1991	Ugaki et al. 1991
	38	Odontoglossum ringspot virus	18KDa coat protein		NC_001728	/	/	/	/	/	/	1995	Ryu and Park 1995
	39	Tobacco mosaic virus	/		NC_001367	/	/	/	/	/	/	1993	Morozov SYu et al. 1993
	NOTE:	All fields highlighted in green indicate the information used in making Figure 6 on ‘Global distribution of Negeviruses’.	All fields marked in red show the information used in making the ‘Negeviruses phylogenetic tree’
